# Supplementary material for: Systems with Size and Energy Polydispersity: From Glasses to Mosaic Crystals
Source: Entropy (Basel). 2020 May 19;22(5):570. doi: 10.3390/e22050570 (PMC7517089; doi:10.3390/e22050570)
Supplement: Supplementary file 1 [file entropy-22-00570-s001.zip]

Archive with 6 entries (6 files):
- Sup/A system mix=1 from T=1.4 to T=0.avi
- Sup/A system mix=3  from T=0.7 to T=0.avi
- Sup/B system mix=1 from T=1.4 to T=0.avi
- Sup/B system mix=3  from T=0.7 to T=0.avi
- Sup/R system mix=1 from T=1.4 to T=0.avi
- Sup/R system mix=3  from T=0.7 to T=0.avi
